# Supplementary material for: Late Morbidity and Mortality in Survivors of Childhood Ependymoma: A Report from the Childhood Cancer Survivor Study (CCSS)
Source: Cancers (Basel). 2025 Nov 15;17(22):3669. doi: 10.3390/cancers17223669 (PMC12650955; doi:10.3390/cancers17223669)
Supplement: Supplementary file 1 [file cancers-17-03669-s001.zip]

Archive with 1 entries (1 files):
- cancers-3925950-supplementary.pdf
